# Supplementary material for: Closely related viruses of the marine picoeukaryotic alga Ostreococcus lucimarinus exhibit different ecological strategies
Source: Environ Microbiol. 2019 May 13;21(6):2148–70. doi: 10.1111/1462-2920.14608 (PMC6851583; doi:10.1111/1462-2920.14608)
Supplement: Supplementary file 2 — Table S1. Genome characteristics of Ostreococcus lucimarinus viruses 1 and 7. Table S2. Orthologous protein‐coding genes in OlV1 and OlV7. Table S3. Protein‐coding genes specific to OlV1 or OlV7 and orthologues found in other prasinoviruses. Table S4. Primer and probe oligonucleotide sequences used for viralFISH Table S5. Summary of the numbers of MS2 spectra from DOM analysis. [file EMI-21-2148-s002.xlsx]

## Sheet: TableS1_Genome-comparison
Table S1. Genome characteristics of Ostreococcus lucimarinus viruses 1 and 7.
	OlV1				OlV7
Parameter	original1	original	resequenced		original2	original	resequenced
	(manual)	(MetaGeneAnnotator)			(manual)	(MetaGeneAnnotator)
Genome size (bp)	194022		191699		182309		179791
ORFs (no.)3	250	249	244		243	240	239
with start codons (no.)4	250		243		243		239
with stop codons (no.)5	250		244		243		238
ORFs in terminal inverted repeats6	6	3	3		3	3	0
G+C (%)	40.9		40.9		41		40.9
Gene density (gene per kb)	1.29	1.28	1.27		1.33	1.32	1.33
Coding proportion (%)	93.7	90.7	91.5		95	92.1	93.3
Average ORF size (bp)	727	707	719		713	700	702
1Original genome assembly and annotations published in (Moreau et al., 2010).
2Original genome assembly and annotations published in (Derelle et al., 2015).
3Differences in the number of ORFs between the original and resequenced genome assemblies/annotations were accounted for by (a) ORFs that were originally identified in terminal inverted repeat regions, which were not found in repeat after resequencing (i.e., complete or truncated sequences from terminal inverted repeat regions were found only at one terminus for resequenced OlV1 and OlV7 genomes,…
4ATG, GTG, or TTG
5TAG, TAA, or TGA
6Sequences from terminal inverted repeat regions were found only at one terminus after resequencing.

## Sheet: Table S2_orthologs
Table S2 . Orthologous protein-coding genes in OlV1 and OlV7.
Orthologous ORFs		%AAI	Alignment length		Best PFAM family/domain1
OlV1_5, OlV1_114	OlV7_129	12.3	355		-
OlV1_42, OlV1_79	OlV7_162, OlV7_201, OlV7_203, OlV7_204	12.4	245		PF13640, 2OG-Fe(II) oxygenase superfamily
OlV1_161	OlV7_80	21.477	298		PF01555, DNA methylase
OlV1_206	OlV7_33	29.301	529		PF02776, Thiamine pyrophosphate enzyme, N-terminal TPP binding domain
OlV1_192	OlV7_46, OlV7_47	32.7	541		-
OlV1_7	OlV7_238	35	140		-
OlV1_175	OlV7_66	38.7	1688		PF00386, C1q domain
OlV1_23, OlV1_24	OlV7_222	50.5	317		PF00534, Glycosyl transferases group 1
OlV1_180	OlV7_61, OlV7_67	60.1	1369		-
OlV1_243	OlV7_2	62.55	251		-
OlV1_174	OlV7_68	62.752	596		-
OlV1_8	OlV7_237	64.677	201		-
OlV1_208	OlV7_30	72.984	248		-
OlV1_56	OlV7_185	74.4	125		-
OlV1_183	OlV7_56	74.545	110		-
OlV1_41	OlV7_202, OlV7_205	75.4	130		PF05670, NFACT protein RNA binding domain
OlV1_222	OlV7_16	78.66	403		-
OlV1_197	OlV7_40	80.822	146		-
OlV1_234	OlV7_5	81.203	133		-
OlV1_57	OlV7_184	81.739	115		-
OlV1_58	OlV7_183	83.004	253		PF01619, Proline dehydrogenase
OlV1_64	OlV7_178	85	60		-
OlV1_59	OlV7_181	85.443	158		-
OlV1_213	OlV7_25	85.714	63		-
OlV1_223	OlV7_15	86.17	94		-
OlV1_78	OlV7_163	87.398	246		-
OlV1_92	OlV7_150	88.813	2342		-
OlV1_104	OlV7_138	88.889	81		-
OlV1_185	OlV7_54	89.109	101		-
OlV1_43	OlV7_200	90.256	195		-
OlV1_232	OlV7_7	90.419	334		PF01370, NAD dependent epimerase/dehydratase family
OlV1_193	OlV7_45	90.634	331		-
OlV1_27	OlV7_219	91.803	61		-
OlV1_198	OlV7_39	92.245	245		-
OlV1_112	OlV7_131	92.857	126		-
OlV1_207	OlV7_31	93.035	201		-
OlV1_21	OlV7_224	93.469	245		-
OlV1_103	OlV7_139	93.542	480		PF00176, SNF2 family N-terminal domain
OlV1_242	OlV7_3	94.118	68		-
OlV1_90	OlV7_152	94.118	51		-
OlV1_94	OlV7_148	94.643	112		-
OlV1_71	OlV7_171	94.681	188		PF05118, Aspartyl/Asparaginyl beta-hydroxylase
OlV1_99	OlV7_143	94.816	463		-
OlV1_72	OlV7_168	94.845	97		-
OlV1_164	OlV7_78	94.86	214		-
OlV1_217	OlV7_21	94.872	78		-
OlV1_226	OlV7_12	95.181	83		-
OlV1_196	OlV7_41	95.276	127		-
OlV1_19	OlV7_226	95.541	157		-
OlV1_212	OlV7_26	95.714	140		-
OlV1_122	OlV7_120	95.794	214		-
OlV1_215	OlV7_23	95.833	96		-
OlV1_101	OlV7_141	96.087	230		PF14622, Ribonuclease-III-like
OlV1_221	OlV7_17	96.154	104		-
OlV1_100	OlV7_142	96.212	132		PF02201, SWIB/MDM2 domain
OlV1_46	OlV7_197	96.403	139		PF00692, dUTPase
OlV1_66	OlV7_176	96.429	280		-
OlV1_52	OlV7_190	96.552	203		PF00265, Thymidine kinase
OlV1_9	OlV7_236	96.591	176		PF03031, NLI interacting factor-like phosphatase
OlV1_140	OlV7_102	96.825	126		-
OlV1_18	OlV7_228	96.97	99		-
OlV1_224	OlV7_14	97.107	242		-
OlV1_118	OlV7_124	97.143	70		-
OlV1_77	OlV7_164	97.163	282		PF00365, Phosphofructokinase
OlV1_63	OlV7_179	97.163	141		-
OlV1_48	OlV7_196	97.163	141		-
OlV1_45	OlV7_198	97.222	144		-
OlV1_144	OlV7_98	97.26	73		-
OlV1_73	OlV7_167	97.309	223		PF01755, Glycosyltransferase family 25 (LPS biosynthesis protein)
OlV1_70	OlV7_172	97.354	189		-
OlV1_120	OlV7_122	97.375	419		PF00069, Protein kinase domain
OlV1_53	OlV7_189	97.484	159		PF05118, Aspartyl/Asparaginyl beta-hydroxylase
OlV1_105	OlV7_137	97.5	40		-
OlV1_55	OlV7_187	97.521	121		-
OlV1_199	OlV7_38	97.561	246		-
OlV1_91	OlV7_151	97.561	82		-
OlV1_201	OlV7_36	97.65	383		PF01041, DegT/DnrJ/EryC1/StrS aminotransferase family
OlV1_49	OlV7_194	97.738	221		PF14716, Helix-hairpin-helix domain
OlV1_229	OlV7_10	97.768	224		PF05050, Methyltransferase FkbM domain
OlV1_12	OlV7_233	97.802	91		-
OlV1_121	OlV7_121	97.826	138		-
OlV1_116	OlV7_126	97.895	95		-
OlV1_165	OlV7_77	97.938	97		-
OlV1_97	OlV7_145	97.973	148		-
OlV1_138	OlV7_104	97.99	199		-
OlV1_83	OlV7_159	98.095	420		PF04451, Large eukaryotic DNA virus major capsid protein
OlV1_29	OlV7_217	98.214	112		-
OlV1_210	OlV7_28	98.238	227		-
OlV1_163	OlV7_79	98.251	343		PF01233, Myristoyl-CoA:protein N-myristoyltransferase, N-terminal domain
OlV1_80	OlV7_161	98.298	235		-
OlV1_76	OlV7_165	98.305	59		-
OlV1_126	OlV7_116	98.343	181		-
OlV1_86	OlV7_156	98.361	610		-
OlV1_124	OlV7_118	98.387	62		-
OlV1_11	OlV7_234	98.429	191		-
OlV1_13	OlV7_232	98.438	64		-
OlV1_123	OlV7_119	98.507	134		-
OlV1_50	OlV7_193	98.507	134		PF00383, Cytidine and deoxycytidylate deaminase zinc-binding region
OlV1_176	OlV7_65	98.547	344		PF04451, Large eukaryotic DNA virus major capsid protein
OlV1_51	OlV7_191	98.582	141		-
OlV1_81	OlV7_160	98.63	146		PF00075, RNase H
OlV1_160	OlV7_82	98.636	220		PF03291, mRNA capping enzyme
OlV1_115	OlV7_128	98.658	149		PF00352, Transcription factor TFIID (or TATA-binding protein, TBP)
OlV1_172	OlV7_70	98.667	75		-
OlV1_135	OlV7_108	98.734	158		-
OlV1_69	OlV7_173	98.773	326		PF01068, ATP dependent DNA ligase domain
OlV1_36	OlV7_210	98.802	334		-
OlV1_214	OlV7_24	98.812	505		PF00733, Asparagine synthase
OlV1_184	OlV7_55	98.84	431		-
OlV1_173	OlV7_69	98.854	349		PF04451, Large eukaryotic DNA virus major capsid protein
OlV1_190	OlV7_49	98.893	271		-
OlV1_195	OlV7_42	98.901	91		-
OlV1_40	OlV7_206	98.901	91		PF00173, Cytochrome b5-like Heme/Steroid binding domain
OlV1_84	OlV7_158	98.936	94		-
OlV1_16	OlV7_229	98.969	97		-
OlV1_133	OlV7_109	98.974	195		PF13640, 2OG-Fe(II) oxygenase superfamily
OlV1_230	OlV7_9	98.976	586		PF01434, Peptidase family M41
OlV1_166	OlV7_76	98.98	98		-
OlV1_132	OlV7_110	98.985	197		-
OlV1_54	OlV7_188	99	100		-
OlV1_22	OlV7_223	99	100		-
OlV1_137	OlV7_105	99.045	314		PF04947, Poxvirus Late Transcription Factor VLTF3 like
OlV1_216	OlV7_22	99.057	106		-
OlV1_108	OlV7_135	99.063	747		PF02867, Ribonucleotide reductase, barrel domain
OlV1_149	OlV7_93	99.08	326		-
OlV1_14	OlV7_231	99.091	110		-
OlV1_209	OlV7_29	99.115	113		-
OlV1_74	OlV7_166	99.153	118		PF14412, A nuclease family of the HNH/ENDO VII superfamily with conserved AHH
OlV1_189	OlV7_50	99.163	239		PF04848, Poxvirus A22 protein
OlV1_194	OlV7_43	99.174	121		-
OlV1_93	OlV7_149	99.177	243		PF01734, Patatin-like phospholipase
OlV1_67	OlV7_175	99.183	367		-
OlV1_88	OlV7_154	99.187	123		-
OlV1_139	OlV7_103	99.19	247		PF00705, Proliferating cell nuclear antigen, N-terminal domain
OlV1_96	OlV7_146	99.2	125		-
OlV1_87	OlV7_155	99.265	136		-
OlV1_159	OlV7_83	99.296	142		-
OlV1_200	OlV7_37	99.313	291		PF01370, NAD dependent epimerase/dehydratase family
OlV1_44	OlV7_199	99.329	149		-
OlV1_227	OlV7_11	99.342	152		-
OlV1_186	OlV7_53	99.37	476		PF03109, ABC1 family
OlV1_113	OlV7_130	99.383	162		-
OlV1_169	OlV7_73	99.388	490		-
OlV1_177	OlV7_64	99.405	168		-
OlV1_182	OlV7_59	99.415	171		-
OlV1_39	OlV7_207	99.415	171		-
OlV1_98	OlV7_144	99.422	173		-
OlV1_35	OlV7_211	99.454	366		PF04451, Large eukaryotic DNA virus major capsid protein
OlV1_148	OlV7_94	99.474	380		-
OlV1_89	OlV7_153	99.474	380		-
OlV1_34	OlV7_212	99.479	960		PF00136, DNA polymerase
OlV1_154	OlV7_88	99.492	394		PF04451, Large eukaryotic DNA virus major capsid protein
OlV1_188	OlV7_51	99.495	198		PF02511, Thymidylate synthase complementing protein
OlV1_211	OlV7_27	99.505	202		PF02562, PhoH-like protein
OlV1_68	OlV7_174	99.522	209		PF00574, Clp protease
OlV1_153	OlV7_89	99.532	427		PF04451, Large eukaryotic DNA virus major capsid protein
OlV1_128	OlV7_114	99.552	223		-
OlV1_240	OlV7_4	99.553	447		PF00929, Exonuclease
OlV1_117	OlV7_125	99.559	227		-
OlV1_102	OlV7_140	99.578	237		PF09588, YqaJ-like viral recombinase domain
OlV1_131	OlV7_111	99.623	265		PF00443, Ubiquitin carboxyl-terminal hydrolase
OlV1_143	OlV7_99	99.643	280		-
OlV1_130	OlV7_112	99.683	315		PF01331, mRNA capping enzyme, catalytic domain
OlV1_85	OlV7_157	99.691	647		-
OlV1_156	OlV7_86	99.707	341		PF02086, D12 class N6 adenine-specific DNA methyltransferase
OlV1_31	OlV7_215	99.779	453		PF04451, Large eukaryotic DNA virus major capsid protein
OlV1_30	OlV7_216	99.814	1074		PF00521, DNA gyrase/topoisomerase IV, subunit A
OlV1_231	OlV7_8	100	275		-
OlV1_225	OlV7_13	100	191		-
OlV1_220	OlV7_18	100	106		-
OlV1_219	OlV7_19	100	119		-
OlV1_218	OlV7_20	100	178		PF01096, Transcription factor S-II (TFIIS)
OlV1_191	OlV7_48	100	66		-
OlV1_187	OlV7_52	100	77		-
OlV1_181	OlV7_60	100	377		PF04451, Large eukaryotic DNA virus major capsid protein
OlV1_179	OlV7_62	100	371		-
OlV1_178	OlV7_63	100	102		-
OlV1_171	OlV7_71	100	176		-
OlV1_170	OlV7_72	100	65		-
OlV1_168	OlV7_74	100	90		-
OlV1_167	OlV7_75	100	79		-
OlV1_158	OlV7_84	100	140		-
OlV1_157	OlV7_85	100	169		-
OlV1_155	OlV7_87	100	124		-
OlV1_152	OlV7_90	100	149		-
OlV1_151	OlV7_91	100	62		-
OlV1_150	OlV7_92	100	98		-
OlV1_147	OlV7_95	100	88		-
OlV1_146	OlV7_96	100	225		-
OlV1_145	OlV7_97	100	161		-
OlV1_142	OlV7_100	100	125		-
OlV1_141	OlV7_101	100	187		-
OlV1_136	OlV7_106	100	125		PF13366, PD-(D/E)XK nuclease superfamily
OlV1_129	OlV7_113	100	209		-
OlV1_127	OlV7_115	100	313		PF00382, Transcription factor TFIIB repeat
OlV1_125	OlV7_117	100	364		PF00268, Ribonucleotide reductase, small chain
OlV1_119	OlV7_123	100	95		-
OlV1_111	OlV7_132	100	103		-
OlV1_110	OlV7_133	100	135		-
OlV1_109	OlV7_134	100	76		-
OlV1_107	OlV7_136	100	203		-
OlV1_95	OlV7_147	100	140		-
OlV1_65	OlV7_177	100	66		-
OlV1_62	OlV7_180	100	168		PF04848, Poxvirus A22 protein
OlV1_38	OlV7_208	100	85		-
OlV1_37	OlV7_209	100	115		PF00581, Rhodanese-like domain
OlV1_33	OlV7_213	100	123		-
OlV1_32	OlV7_214	100	135		-
OlV1_28	OlV7_218	100	123		-
OlV1_26	OlV7_220	100	125		-
OlV1_25	OlV7_221	100	74		-
OlV1_20	OlV7_225	100	85		-
HP, hypothetical protein
OlV, Ostreococcus lucimarinus viruses;
OtV, Ostreococcus tauri viruses
1Only includes PFAM families/domains that were identified for both the OlV1 and OlV7 translated CDSs.

## Sheet: TableS3_unique-genes
Table S3. Protein-coding genes specific to OlV1 or OlV7 and orthologues found in other prasinoviruses.
									Orthologues identified in other prasinoviruses by OrthoFinder																				Orthologues identified in chloroviruses
Virus-specific ORF	Best BLAST hit from NCBI viral protein database (RefSeqVirus)	Taxonomic Affiliation	Score	E-value	Best PFAM family/domain identified by Hmmsearch (E-value ≤ 10-5)	Score	E-value		OlV2	OlV3	OlV4	OlV5	OlV6	OmV1	OtV-1	OtV-2	OtV5	OtV6	MpPL1	MpSP1	MpV1	MpV 12T	BpV1	BpV2	BIIV1	BIIV2	BIIV3		PbCV1	PbCVAR158	PbCVFR483	PbCVNY2A
OlV1_1	No hit	-	-	-	-		-		0	0	0	0	0	0	0	0	0	0	0	0	0	0	0	0	0	0	0		0	0	0	0
OlV1_2	YP_004061883.1	OlV1 hypothetical protein	304	8e-108	-		-		0	0	0	0	0	0	1	0	0	0	0	0	0	0	0	0	0	0	0		0	0	0	0
OlV1_3	YP_004061882.1	OlV1 hypothetical protein	133	2e-42	-		-		2	1	0	1	1	2	1	1	2	0	0	0	0	0	0	0	0	0	0		0	0	0	0
OlV1_4	YP_004061881.1	OlV1 hypothetical protein	186	3e-61	-		-		2	3	1	2	3	1	1	1	1	2	1	1	1	2	1	1	1	1	1		0	0	0	0
OlV1_6	YP_004061879.1	OlV1 hypothetical protein	86.3	7e-24	-		-		0	0	0	0	0	0	1	0	0	0	0	0	0	0	0	0	0	0	0		0	0	0	0
OlV1_15	YP_007674658.1	OlV5 hypothetical protein	204	1e-69	-		-		1	1	2	1	1	1	0	1	1	1	0	1	1	0	0	0	0	0	0		0	0	0	0
OlV1_17	YP_004061866.1	OlV1 hypothetical protein	865	0	PF01384, Phosphate transporter family (PHO4)	379.6	1.1e-113		1	0	2	1	1	0	0	1	0	0	0	0	0	0	1	0	1	0	0		0	0	0	0
OlV1_47	YP_004061838.1	OlV1 hypothetical protein	1016	0	-		-		0	0	1	1	1	1	0	1	0	1	0	0	0	0	0	0	0	0	0		0	0	0	0
OlV1_60	YP_004061822.1	OlV1 hypothetical protein	771	0	PF00908, dTDP-4-dehydrorhamnose 3,5-epimerase	64.8	6.7e-18		0	0	0	0	0	1	0	0	1	0	0	0	0	0	0	0	0	0	0		0	0	0	0
					PF01370, NAD dependent epimerase/dehydratase family	31.8	8.8e-08
OlV1_61	YP_004061821.1	OlV1 hypothetical protein	547	0	-		-		0	0	0	0	0	1	0	0	1	0	0	0	0	1	0	1	0	0	0		0	0	0	0
OlV1_75	YP_004061807.1	OlV1 hypothetical protein	530	0	PF01764, Lipase (class 3)	72.6	2.7e-20		0	0	1	0	0	0	0	0	0	0	0	0	0	0	0	0	0	0	0		0	0	0	0
OlV1_82	YP_004061800.1	OlV1 hypothetical protein	167	1e-54	-		-		0	0	0	0	0	1	1	0	1	1	0	0	0	0	0	0	2	0	0		0	0	0	0
OlV1_106	YP_004061778.1	OlV1 hypothetical protein	204	1e-69	-		-		1	1	1	1	1	1	1	1	1	0	0	0	0	0	0	0	0	0	0		0	0	0	0
OlV1_134	YP_004061750.1	OlV1 hypothetical protein	276	8e-95	-		-		0	0	0	0	1	1	1	1	0	0	0	0	0	0	0	1	0	0	0		0	0	0	0
OlV1_162	YP_004061721.1	OlV1 hypothetical protein	459	2e-166	-		-		0	0	0	1	1	0	0	1	0	0	0	0	0	0	0	0	0	0	0		0	0	0	0
OlV1_174	YP_004061708.1	OlV1	2503	0	-	-	-		0	0	0	0	0	1	1	0	1	1	1	1	1	2	0	1	0	1	1		1	1	2	1
OlV1_202	YP_004061678.1	OlV1 hypothetical protein	449	9e-163	PF01370, NAD dependent epimerase/dehydratase family	55.3	6e-15		1	1	1	1	1	1	1	1	1	1	1	1	1	0	0	0	0	1	1		0	0	0	0
OlV1_203	YP_004061677.1	OlV1 hypothetical protein	437	4e-158	PF13561, Enoyl-(Acyl carrier protein) reductase domain	78.8	4e-22		0	0	0	0	0	1	1	0	1	0	0	0	0	0	0	0	0	0	0		0	0	0	0
OlV1_204	YP_004061676.1	OlV1 hypothetical protein	665	0	PF01761, 3-dehydroquinate synthase domain	182.3	8.8e-54		0	0	0	0	0	1	1	0	1	0	0	0	0	0	0	0	0	0	0		0	0	0	0
OlV1_205	YP_004061675.1	OlV1 hypothetical protein	467	1e-168	PF03328, HpcH/HpaI aldolase/citrate lyase family	22.7	4.1e-05		0	0	0	0	0	1	1	0	1	1	0	0	0	0	0	0	0	0	0		0	0	0	0
OlV1_228	YP_004061653.1	OlV1 hypothetical protein	473	4e-171	PF13383, Methyltransferase domain	30.4	2.6e-07		0	0	0	0	0	0	0	0	0	1	0	0	0	0	0	0	0	0	0		0	0	0	0
OlV1_233	YP_004061648.1	OlV1 hypothetical protein	1250	0	-		-		0	0	0	0	0	0	0	1	1	0	0	1	1	0	0	0	0	0	0		0	0	0	0
OlV1_235	YP_004061646.1	OlV1 hypothetical protein	545	0	PF10544, Bacteriophage T5 DNA-binding domain (T5orf172)	24.1	3.8e-05		0	1	0	0	0	0	0	0	0	0	0	0	0	0	0	0	0	0	0		0	0	0	0
OlV1_236	YP_004061645.1	OlV1 hypothetical protein	313	1e-110	PF01541, GIY-YIG catalytic domain	25.6	1e-05		0	1	0	0	0	1	0	0	0	0	0	0	0	0	0	0	0	0	0		1	1	1	1
					PF00098, Zinc knuckle domain	28.5	9.6e-07
OlV1_237	YP_004061644.1	OlV1 hypothetical protein	138	2e-43	-		-		1	0	1	0	0	0	1	0	0	0	0	0	0	0	0	1	0	0	0		0	0	0	0
OlV1_238	YP_004061643.1	OlV1 hypothetical protein	440	6e-159	-		-		4	0	3	0	0	1	3	0	1	1	0	0	1	1	1	1	1	0	1		0	0	0	0
OlV1_239	No hit	-	-	-	-		-		0	0	0	0	0	0	0	0	0	0	0	0	0	0	0	0	0	0	0		0	0	0	0
OlV1_241	YP_004061640.1	OlV1 hypothetical protein	314	8e-108	-		-		0	0	0	0	0	0	0	0	0	0	0	0	0	0	0	0	0	0	0		0	0	0	0
OlV1_244	YP_004061637.1	OlV1 hypothetical protein	600	0	PF13855, Leucine rich repeat	43.9	1.4e-11		0	0	0	0	0	0	0	0	0	0	0	0	0	0	0	0	1	2	1		0	0	0	0
OlV7_1	No hit	-	-	-	-		-		1	1	0	0	0	0	1	0	0	0	6	2	0	3	0	0	0	0	0		0	0	0	0
OlV7_6	YP_007674888.1	OlV5 hypothetical protein	223	3e-63	-		-		1	1	1	1	1	0	0	0	0	1	0	0	0	0	1	0	1	0	0		0	0	0	0
OlV7_32	YP_007674864.1	OlV5 hypothetical protein	521	0	PF02548, Ketopantoate hydroxymethyltransferase	282.9	2.1e-84		1	0	0	1	1	0	0	1	0	0	0	0	0	0	0	0	0	0	0		0	0	0	0
OlV7_34	YP_009173046.1	OlV7 hypothetical protein	78.6	0	PF05050, Methyltransferase FkbM domain	50.2	2.7e-13		0	0	0	0	0	0	0	0	0	0	0	0	0	0	0	0	0	0	0		0	0	0	0
OlV7_44	YP_004061688.1	OlV1 hypothetical protein	355	6e-127	PF06467, MYM-type Zinc finger with FCS sequence motif	31.7	9.8e-08		1	1	1	1	1	1	1	1	1	1	1	1	1	1	1	1	1	1	1		1	1	1	1
OlV7_57	YP_004061946.1	MpV1 hypothetical protein	60.5	2e-13	-		-		0	0	0	0	0	0	0	0	0	1	0	0	1	0	0	0	1	0	0		0	0	0	0
OlV7_58	No hit	-	-	-	-		-		0	0	0	0	0	0	0	0	0	0	0	0	0	0	0	0	0	0	0		0	0	1	0
OlV7_68	YP_004061708.1	OlV1	645	0	-	-	-		1	1	2	2	1	0	0	1	0	0	0	0	0	0	0	0	0	0	0		0	0	0	0
OlV7_81	YP_007674813.1	OlV5 hypothetical protein	272	8e-94	-		-		1	1	0	1	0	0	0	0	0	0	0	0	0	0	0	0	0	0	0		0	0	0	0
OlV7_107	YP_001648197.1	OtV5 hypothetical protein	231	4e-79	-		-		1	0	0	0	0	0	0	0	1	0	0	0	0	0	0	0	0	0	0		0	0	0	0
OlV7_127	YP_004061768.1	OlV1 hypothetical protein	157	6e-52	-		-		1	1	1	1	1	1	1	0	1	1	1	1	1	1	1	1	1	1	0		1	1	1	1
OlV7_169	YP_004063598.1	OtV-2 putative dioxygenase	130	2e-37	PF13640, 2OG-Fe(II) oxygenase superfamily domain	36.5	6.3e-09		1	0	1	1	2	0	0	1	0	0	0	0	0	0	0	0	0	0	0		0	0	0	0
OlV7_170	YP_008052480.1	PgV-16T hypothetical protein	61.6	1e-13	-		-		1	1	0	0	0	0	0	0	0	1	1	0	0	0	0	0	0	0	0		0	0	0	0
OlV7_182	YP_004061825.1	OlV1 hypothetical protein	190	3e-64	-		-		1	1	2	1	1	1	1	0	1	1	1	1	1	1	0	0	0	0	0		0	0	0	0
OlV7_186	YP_007674701.1	OlV5 hypothetical protein	263	9e-92	-		-		1	1	0	1	1	1	1	1	0	1	1	1	0	0	0	0	0	0	0		0	0	0	0
OlV7_192	YP_004061532.1	BpV1 hypothetical protein	58.5	6e-10	-		-		0	0	0	0	0	0	0	0	0	0	0	0	0	0	1	1	0	1	0		0	0	0	0
OlV7_195	No hit	-	-	-	-		-		1	0	0	0	0	0	0	0	0	0	0	0	0	1	0	0	0	0	0		0	0	0	0
OlV7_227	YP_007674662.1	OlV5 hypothetical protein	75.5	1e-19	-		-		0	0	1	1	0	0	0	0	0	0	0	0	0	0	0	0	0	0	0		0	0	0	0
OlV7_230	YP_003213037.1	OtV-1 hypothetical protein	174	1e-51	-		-		1	0	0	0	0	1	1	0	1	0	0	0	0	0	0	0	0	0	0		0	0	0	0
OlV7_235	YP_001648342.1	OtV5 hypothetical protein	105	3e-31	-		-		1	0	1	0	0	0	0	0	2	0	0	0	0	0	0	0	0	0	0		0	0	0	0
OlV7_239	No hit	-	-	-	-		-		0	0	0	0	0	0	0	0	0	0	0	0	0	0	0	0	0	0	0		0	0	0	0
OlV, Ostreococcus lucimarinus viruses
OmV1, Ostreococcus mediterraneus virus 1
OtV, Ostreococcus tauri viruses
OtV-2, Ostreococcus sp. RCC393 clade OII virus
MpV1, Micromonas sp. RCC1109 virus MpV1
MpPL1, Micromonas pusilla virus PL1
MpSP1, Micromonas pusilla virus SP1
MpV 12T, Micromonas pusilla virus 12T
BpV1, Bathycoccus prasinos virus BpV1
BpV2, Bathycoccus prasinos virus BpV2
BpV1, Bathycoccus sp. RCC716 clade BII virus BIIV1
BpV2, Bathycoccus sp. RCC716 clade BII virus BIIV2
BpV3, Bathycoccus sp. RCC716 clade BII virus BIIV3
PbCV1, Paramecium bursaria Chlorella virus 1
PbCVAR158, Paramecium bursaria Chlorella virus AR158
PbCVFR483, Paramecium bursaria Chlorella virus FR483
PbCVNY2A, Paramecium bursaria Chlorella virus NY2A
PgV-16T, Phaeocystis globosa virus PgV-16T
S-SM2, Synechococcus phage S-SM2

## Sheet: Table S4_viralFISH-probes
Table S4. Primer and probe oligonucleotide sequences used for viralFISH
Type	Probe ID	Probe length (bp)	Probe sequence	Min	Max	Primer ID	Direction	Sequence	Length (bp)	Min	Max
Virus (OlV1)	1	300	CCTCAGGTCAGTTTTTTCCGACAAAACTATAAGCGTCACACCAATTTTTCTATGCGACCAGAGCGCGTGGACTACATTGGTACTTTTGGTGCCTCCAACGAAGTCGTCGTTCCACTCAAGTCCAAGGGTGATCTCTTGAGCTATGTGTGGATTGAGGCTGAAGGTATTGCGACACCCGGTGGAAATAACGCCATGTTTGACACCGCGGCGTCCCAACCAACAACTTTCCAATTGTGGATTGGCGGACAAAAGGTGTCTGAACTTGATTCCCTTTTCATTCAGGGTGTGTACAATCCACTT	24124	24423	Primer 1_F	forward	CCTCAGGTCAGTTTTTTCCG	20	24124	24143
						Primer 1_R	reverse	AAGTGGATTGTACACACCCT	20	24404	24423
	2	300	ACCAAGGTTCTCCCACTCGTGGCGCTCCAGTACCACGAAGTTGAACTTCGCATAAAGCTCCAAGATCAATACACTTTGGCGGGTACCCCCAAGATCTACGCGAACTATGTCTACCTTGACACCGATGAGCGTAAATTTTTCACAGAAAGTGAACATGAGTTGTTGATTACTCAAACACAATACCAACCAGGATCCCAAGCCGATACTGAGTTTGATCTCACATATTTCAATCACCCAGTGAAGGCTATTCACTTGGTCGCTGGCGACGCGGGTGCTGCCGTGTGGAACGACCACTACACA	24532	24831	Primer 2_F	forward	ACCAAGGTTCTCCCACTCGT	20	24532	24551
						Primer 2_R	reverse	TGTGTAGTGGTCGTTCCACA	20	24812	24831
	3	300	TCTTGAACAACATTTGCCACGGCGCCAGCTGATTTCGCTGTCGTGTATTCCACAAATATATGGTATTCCCCAGTGGTATCGATCGCACCCGAGGGCTTTAGAGCCACCGTAGTTTTATCTGTAACCACAGCGACGCTCCATGGATTTGTACTCGCTGGACCGAAAACCTGTACAGATCCCGTCTGAATATCACTCGCTGGAAATGTTCCAGCTTTGTTACCACCACAACACACGAGTGATATTGTACTTATCTCATCATCACCCTCAATGAGTTGTGCGTCAATCTTGGCACTGAATGAT	129184	129483	Primer 3_F	forward	TCTTGAACAACATTTGCCAC	20	129184	129203
						Primer 3_R	reverse	ATCATTCAGTGCCAAGATTG	20	129464	129483
	4	300	TGATGTTCTCAAGCAAAACCCAGAACTTATAAAAAATATGATGTCCGCAGTTCAAAACACGACGAGATCACCCTCTGGTCCAGCTGATGCTGCTCCAGTTGGAGGCACTGGTCAGTATGAGATGCAGGGACCAGGGATTGACATCTCAAGCCTTATGGGTGGTGTCATGATGCCACCCCCACCACCAATGAACACAACTATACAACTTCCAGTCAGTGAACAAGATGATGATGATATGTCGGACATTGTATCAATTTCGGGCGAATCCACAGGTGGTGAAGTCAAGGAAGTGAATGTGGA	136783	137082	Primer 4_F	forward	TGATGTTCTCAAGCAAAACC	20	136783	136802
						Primer 4_R	reverse	TCCACATTCACTTCCTTGAC	20	137063	137082
	5	300	GCATTGTTGTGGGTGCTAAGGGTGATACAAAGTTTTCCAAACAAAAGAAGGAACTCGTCGCTTATCATGAAGCTGGTCACGCCATCATAGGTGCAATCCTTCCAAATTATGACACTGTCCGTAAGGTTTCTATCATCCCACGCGGCGACGCTGGTGGTGTCACATTTTTCCAACCCTCCGATGAAAATGCCGAGAGTGCGATGTACACAAAGGAGTACCTCACATCTCAAATTATTGTGGCTCTCGGTGGACGCGCCGCGGAAGAAATCATTTATGGCAGAGATCGCATTACCACGGGTG	178246	178545	Primer 5_F	forward	GCATTGTTGTGGGTGCTAAG	20	178246	178265
						Primer 5_R	reverse	CACCCGTGGTAATGCGATCT	20	178526	178545
	6	300	ATTAAGACATTTGACGCGATCATCCGTCCCGATGGTTTCCAAATTGGAGAGGAATCTATCGCAATCCACGGTATCAGTAACGAGAAGGCTCTCAGTGAGGGGCGCCCTTTTCCGGAGGTGTATCGTGACTTCATGGAATTCATTGGTCCGAGAACCAAGACCCTAGTTGCTCACAACGCGCAGTTTGATACAAGCGTCCTTCAATCAGAGATGCTTCGTCATGGAATACCACTTGAACAAATTGACGATCTCGTTATTCGTTGTACCCTTGAGATGTACAGGGATAGATTCATGGGACCT	186916	187215	Primer 6_F	forward	ATTAAGACATTTGACGCGATC	21	186916	186936
						Primer 6_R	reverse	AGGTCCCATGAATCTATCCC	20	187196	187215
	7	300	TTACTCCCACAACAGATGGTTCAGGCTAAGGAGCATATCCGAAAGACCCTTGCGACGAACCATGGTACTCGGAACGAAAAGAAGACGGCACAGAATGACAAGATGGCTGCGAATCTTCACGAAGACGACACTTTCTACAAGTATGATATCTGTGTGATTGAGGGTACGCTCTATCAAATTGTTGGACGCCTTGACCGTATTCAACTTAACGAGGATGGTTCTAGAATGCTCGTGGAAATCAAGAACCGAACGAGGGGTCTCTTCAATCGGGTGAGGGATTACGAAGAGGTGCAGTGTCAA	187630	187929	Primer 7_F	forward	TTACTCCCACAACAGATGGT	20	187630	187649
						Primer 7_R	reverse	TTGACACTGCACCTCTTCGT	20	186916	186936
HRP-conjugated host probe			CCTCCTCACCAGGAAGCU-HRP			HRP-conjugated host probe			18

## Sheet: Table S5_DOM-clusters
Table S5. Summary of the numbers of MS2 spectra, clusters those spectra were grouped into, and clusters observed in all 3 biological replicates from each virus treatment at two irradiance levels. The matrix on the right shows how many clusters were determined to be significantly differentially abundant (P < 0.01) in each pairwise comparison of virus treatment type.
Treatment	Irradiance	Replicate	MS2 Spectra	Spectral Clusters	Clusters observed in all 3 replicates	Differentially abundant spectral clusters per pairwise comparison (out of total)
						Control	+ OlV1	+ OlV7
Control	SL	A	38797	3231	833		42 / 2842	17 / 2970
		B	43689	3103
		C	43555	3661
	LL	A	35167	3455	971
		B	43900	3546
		C	42502	3904
+ OlV1	SL	A	36200	3468	938			19 / 2923
		B	37299	4314
		C	43673	3559
	LL	A	38516	3640	796
		B	38475	3205
		C	44543	3466
+ OlV7	SL	A	36346	3421	979	Total: 52 / 4969
		B	43970	3551
		C	41395	3719
	LL	A	40463	3398	915
		B	41337	3324
		C	42714	3480
